# Supplementary material for: Mechanism of threonine ADP-ribosylation of F-actin by a Tc toxin
Source: Nat Commun. 2022 Jul 20;13:4202. doi: 10.1038/s41467-022-31836-w (PMC9300711; doi:10.1038/s41467-022-31836-w)
Supplement: Supplementary file 6 — Source Data [file 41467_2022_31836_MOESM6_ESM.xlsx]

## Sheet: Fig. 2b
WT -NAD
F-actin free	Repeat 1	Repeat 2	Repeat 3	Average
0	0.00204186	0.00413536	0.00558616	0.00392113
2.3912	0.20063	0.209915	0.198255	0.202934
9.11395	0.247701	0.331398	0.30695	0.29535
18.7779	0.478988	0.363306	0.379854	0.407383
WT + NAD
F-actin free	Repeat 1	Repeat 2	Repeat 3	Average
0	0.00204186	0.00413536	0.00558616	0.00392113
2.52808	0.177296	0.161359	0.133264	0.157306
9.25044	0.340437	0.16617	0.242951	0.249853
19.1647	0.309496	0.229017	0.296784	0.278432
E265S -NAD
F-actin free	Repeat 1	Repeat 2	Repeat 3	Average
0	0.00377229	0.00281489	0.00791385	0.00483368
2.33132	0.24894	0.194627	0.225113	0.222893
9.0567	0.348257	0.284141	0.310905	0.314434
18.9701	0.39426	0.290597	0.345059	0.343305
E265S +NAD
F-actin free	Repeat 1	Repeat 2	Repeat 3	Average
0	0.00377229	0.00281489	0.00281489	0.00313402
1.88969	0.506698	0.219131	0.38448	0.370103
8.49283	0.562697	0.43794	0.506534	0.502391
18.3367	0.538316	0.537957	0.587	0.554424

## Sheet: Fig. 3e
WT F-actin + WT TcART (the same as for Fig 3e)
F-actin free	Repeat 1	Repeat 2	Repeat 3	Average
0	0.00204186	0.00413536	0.00558616	0.00392113
2.3912	0.20063	0.209915	0.198255	0.202934
9.11395	0.247701	0.331398	0.30695	0.29535
18.7779	0.478988	0.363306	0.379854	0.407383
WT F-actin + E265S TcART (the same as for Fig 3e)
F-actin free	Repeat 1	Repeat 2	Repeat 3	Average
0	0.00377229	0.00281489	0.00791385	0.00483368
2.33132	0.24894	0.194627	0.225113	0.222893
9.0567	0.348257	0.284141	0.310905	0.314434
18.9701	0.39426	0.290597	0.345059	0.343305
ADPR-F-actin + WT TcART
F-actin free	Repeat 1	Repeat 2	Repeat 3	Average
0	0.0189942	0.0185337	0.0146392	0.017389
2.62791	0.149473	0.138187	0.136598	0.14142
9.46244	0.189368	0.207578	0.192777	0.196574
19.5076	0.176997	0.185472	0.182054	0.181508
ADPR-F-actin + WT E265S TcART
F-actin free	Repeat 1	Repeat 2	Repeat 3	Average
0	0.0189942	0.0185337	0.0146392	0.017389
2.34487	0.265824	0.232282	0.209195	0.235767
8.73946	0.452581	0.435697	0.424429	0.437569
18.6068	0.436952	0.529034	0.479385	0.48179

## Sheet: Supplementary Fig. 4
		Residue	b (decay rate=R1)	b_sd (decay rate=R1 error)
	R1/(s-1)	98
		99
		100
		101
		102
		103	1.204	0.0183495
		104	1.24182	0.010276
		105	1.00392	0.019209
		106
		107	0.646012	0.0321467
		108
		109	0.63138	0.0169552
		110	0.651686	0.0093505
		111	0.640536	0.0259231
		112	0.615405	0.0290702
		113
		114	0.62289	0.0203904
		115
		116	0.680093	0.021182
		117	0.661487	0.02524
		118
		119	0.731989	0.0756152
		120	0.649916	0.0275001
		121	0.672281	0.0239293
		122	0.674981	0.0222884
		123	0.583191	0.0181087
		124	0.626839	0.0203082
		125
		126	0.621061	0.0183413
		127
		128	0.688443	0.0180592
		129	0.612305	0.0353042
		130	0.661856	0.0293426
		131
		132	0.636658	0.0287324
		133	0.714964	0.0294758
		134	0.596588	0.028271
		135
		136	0.6184	0.0463968
		137	0.654152	0.0134216
		138	0.668022	0.0334158
		139
		140	0.588503	0.0257853
		141
		142
		143	0.630227	0.0199565
		144	0.614799	0.0129673
		145
		146	0.61826	0.0170658
		147	0.600432	0.0261909
		148	0.616362	0.0409919
		149	0.544043	0.0421868
		150	0.610893	0.0387011
		151
		152
		153
		154	0.636951	0.0299998
		155
		156	0.664018	0.0567747
		157
		158
		159
		160	0.654652	0.0212698
		161	0.650898	0.00901274
		162	0.643557	0.0346833
		163
		164	0.625307	0.0191193
		165	0.530664	0.040028
		166	0.636091	0.024684
		167	0.535477	0.0166788
		168	0.625207	0.0242102
		169	0.622099	0.0219497
		170	0.619298	0.0277466
		171	0.61759	0.0218195
		172
		173	0.637533	0.0188031
		174	0.59597	0.018133
		175	0.658533	0.0249342
		176
		177	0.647921	0.0397142
		178
		179	0.554796	0.0501657
		180
		181
		182
		183	0.539424	0.0152738
		184	0.62736	0.0182455
		185	0.731551	0.03196
		186	0.569891	0.0333609
		187	0.675263	0.0541098
		188
		189	0.692448	0.0262606
		190
		191	0.690614	0.0500576
		192	0.59339	0.0197416
		193	0.655653	0.0394481
		194
		195	0.616872	0.0243847
		196	0.663135	0.0308623
		197	0.676547	0.0164307
		198	0.800643	0.0342771
		199	0.872893	0.0213839
		200	1.07726	0.0207254
		201	1.15477	0.0342419
		202	1.246	0.0240006
		203
		204	1.17682	0.0679518
		205
		206	1.14039	0.0736984
		207	0.951068	0.0130722
		208
		209	0.753422	0.0203057
		210
		211	0.638482	0.0471379
		212	0.620862	0.0487995
		213	0.575925	0.0250603
		214	0.676745	0.020336
		215
		216	0.577685	0.00838984
		217	0.598866	0.0184781
		218
		219	0.648661	0.0325202
		220	0.670786	0.0384744
		221
		222	0.673963	0.0236852
		223
		224	0.766074	0.135343
		225	0.687327	0.0179387
		226
		227	0.58604	0.0153742
		228
		229
		230
		231	0.621017	0.0306317
		232	0.67479	0.040021
		233	0.553493	0.0285418
		234	0.440859	0.0872273
		235
		236
		237	0.671804	0.145976
		238	0.621179	0.0241426
		239
		240	0.639809	0.0565493
		241
		242	0.670835	0.0396285
		243	0.64041	0.0364873
		244	0.665045	0.0256409
		245
		246
		247	0.553816	0.0178028
		248	0.594493	0.0504258
		249	0.604954	0.0392029
		250	0.691905	0.0411274
		251
		252	0.575138	0.0941198
		253	0.677237	0.0189462
		254	0.630551	0.0431104
		255	0.617063	0.0140189
		256
		257	0.647757	0.0434485
		258
		259	0.561473	0.0235962
		260
		261
		262	0.685978	0.0100404
		263	0.598038	0.01792
		264	0.625001	0.0215896
		265	0.646027	0.0332595
		266
		267	0.61865	0.0387777
		268	0.567809	0.0489321
		269	0.625317	0.0648146
		270	0.67465	0.035817
		271	0.63111	0.0133115
		272	0.745846	0.0310564
		273
		274
		275
		276	0.660118	0.0176783
		277
		278	0.675452	0.0212214
		279
		280
		281
		Residue	b (decay rate=R2)	b_sd (decay rate=R2 error)
	R2/(s-1)	98
		99
		100
		101
		102
		103
		104	9.56382	0.280297
		105	12.0491	0.35969
		106	18.0315	0.684837
		107
		108	22.996	1.18475
		109
		110	23.9867	1.49478
		111	20.9915	1.21527
		112	25.5786	1.68135
		113	25.6185	1.57669
		114
		115	26.9447	2.19062
		116
		117	22.0842	1.07397
		118	27.9878	2.29257
		119
		120	33.1123	1.61931
		121	29.5554	1.26654
		122	29.8081	2.79492
		123	28.1916	1.6451
		124	25.0509	2.19373
		125	27.2327	2.10327
		126
		127	25.4658	1.22512
		128
		129	26.6315	1.46504
		130	26.7528	1.02014
		131	22.1576	1.1899
		132
		133	25.47	2.03405
		134	23.2608	1.74234
		135	18.1386	9.98171
		136
		137	27.1532	3.75921
		138	26.6982	1.33757
		139	20.7528	1.31824
		140
		141	30.6281	2.78483
		142
		143
		144	28.3936	2.47113
		145	27.7525	1.51496
		146
		147	23.593	2.20668
		148	37.3031	5.81841
		149	34.9987	2.35627
		150	29.1412	2.48796
		151	27.8208	2.31069
		152
		153
		154
		155	28.8026	1.50783
		156
		157	39.6374	3.08747
		158
		159
		160
		161	27.7078	1.32133
		162	23.8185	1.86782
		163	26.5191	1.78234
		164
		165	26.244	2.07615
		166	31.3683	3.53634
		167	27.4638	2.71863
		168	27.6633	2.5017
		169	25.657	1.7992
		170	25.2032	1.16353
		171	22.5465	1.40467
		172	24.8845	0.611086
		173
		174	26.1058	1.86463
		175	29.3701	3.03046
		176	28.907	1.78467
		177
		178	28.5459	3.92176
		179
		180	41.4739	3.63318
		181
		182
		183
		184	25.0017	1.65069
		185	26.7785	1.31105
		186	24.7766	1.79087
		187	21.9814	1.06474
		188	24.2728	2.55731
		189
		190	29.0485	1.98229
		191
		192	24.7796	3.26282
		193	26.5282	2.22709
		194	24.4763	1.99083
		195
		196	28.8584	2.1423
		197	24.1233	6.31001
		198	25.0916	2.07516
		199	20.7531	1.26185
		200
		201	13.6355	0.565764
		202	12.7652	0.746149
		203	12.1863	0.807902
		204
		205	10.5118	0.28851
		206
		207	13.5989	0.540365
		208	18.4558	0.610594
		209
		210	23.5757	1.99015
		211
		212	30.2295	2.52735
		213	24.0696	2.84719
		214	29.5386	2.94235
		215	23.5497	0.927054
		216
		217	24.8692	2.16994
		218	28.713	2.50757
		219
		220	28.6011	1.67375
		221	29.1726	2.85185
		222
		223	25.3945	2.1834
		224
		226	25.8646	1.73037
		227
		228	26.3491	1.5343
		229
		230
		231
		232	27.0857	1.75251
		233	27.2567	2.1769
		234	29.5749	1.8385
		235	34.9512	4.76749
		236
		237
		238	30.1926	6.41097
		239	29.8355	2.13754
		240
		241	24.4402	1.81085
		242
		243	26.4555	1.99695
		244	27.2538	1.94743
		245	26.3306	1.64792
		246
		247
		248	22.9147	1.54974
		249	22.753	1.66131
		250	26.9172	1.72512
		251	31.3422	1.43643
		252
		253	25.1164	2.75089
		254	21.6325	3.00276
		255	27.3088	2.66799
		256	29.1369	1.54866
		257
		258	32.4479	2.72218
		259
		260	28.9024	3.33309
		261
		262
		263	22.6725	1.4983
		264	31.5215	1.72719
		265	23.134	1.93115
		266	29.3531	2.34249
		267
		268	28.8301	2.15328
		269	28.4965	3.83851
		270	30.373	2.19928
		271	28.9629	2.16792
		272	25.5997	1.51265
		273	22.1046	1.57182
		274
		275
		276
		277	24.5056	3.38221
		278
		279	26.002	2.41301
		280
		281

## Sheet: Supplementary Fig. 5
	Residue(s)	Shift Dist
102	0	0
103	103Asn	0.001
104	104Leu	0.00609
105	105Gln	0.00511
106	106Lys	0.01118
107	107Lys	0.01262
108	108Ser	0.02149
109	109Phe	0.02083
110	110Thr	0.01097
111	111Leu	0.01167
112	112Tyr	0.06948
113	113Arg	0.02622
114	114Ala	0.06653
115	115Asp	0.00959
116	116Asn	0.03746
117	117Arg	0.08683
118	118Ser	0.02436
119	119Phe	0.03358
120	120Glu	0.03283
121	121Glu	0.03037
122	122Met	0.03812
123	123Gln	0.0167
124	124Ser	0.01182
125	125Lys	0.04543
126	126Phe	0.01863
127	0	0
128	128Glu	0.09335
129	129Gly	0.0653
130	130Phe	0.0471
131	131Lys	0.00375
132	132Ala	0.04953
133	133Trp	0.05016
134	134Thr	0.02599
135	0	0
136	136Leu	0.03842
137	137Asp	0.04517
138	138Thr	0.00536
139	139Lys	0.0049
140	140Met	0.00877
141	141Ala	0.01232
142	142Arg	0.00586
143	143Gln	0.00802
144	144Phe	0.01234
145	145Ala	0.00705
146	146Ser	0.00559
147	147Ile	0.00972
148	148Phe	0.00366
149	149Ile	0.00113
150	150Gly	0.00553
151	151Gln	0.00795
152	152Lys	0.00485
153	153Asp	0.02722
154	154Thr	0.00858
155	155Ser	0.00691
156	156Asn	0.000923125
157	157Leu	0.00135
158	0	0
159	159Lys	0.00727
160	160Glu	0.00623
161	161Thr	0.01635
162	162Val	0.01413
163	163Lys	0.00398
164	164Asn	0.019
165	165Ile	0.01682
166	166Ser	0.01191
167	167Thr	0.00936
168	168Trp	0.003
169	169Gly	0.00246
170	170Ala	0.00494
171	171Lys	0.00215
172	0	0
173	173Lys	0.00194
174	174Leu	0.00243
175	175Lys	0.01032
176	176Asp	0.03425
177	177Leu	0.00581
178	178Ser	0.00247
179	179Asn	0.01819
180	180Tyr	0.02283
181	181Ile	0.03273
182	0	0
183	183Tyr	0.02705
184	184Thr	0.07156
185	185Lys	0.0628
186	186Asp	0.08314
187	187Lys	0.09111
188	188Ser	0.05943
189	189Thr	0.04845
190	0	0
191	191Trp	0.04238
192	192Val	0.08167
193	193Ser	0.03581
194	194Thr	0.01382
195	195Ala	0.04746
196	196Ile	0.01237
197	197Asn	0.00821
198	198Thr	0.04027
199	199Glu	0.0289
200	200Ala	0.00669
201	201Gly	0.01735
202	202Gly	0.00715
203	203Gln	0.02803
204	204Ser	0.01349
205	0	0
206	206Gly	0.01378
207	207Ala	0.00597
208	0	0
209	209Leu	0.02453
210	210His	0.07813
211	211Lys	0.06035
212	212Ile	0.04375
213	213Asp	0.04201
214	214Met	0.03536
215	215Asp	0.01236
216	216Leu	0.00804
217	217Tyr	0.01974
218	218Glu	0.01388
219	219Phe	0.00221
220	220Ala	0.00229
221	221Ile	0.00691
222	222Asp	0.00795
223	0	0
224	224Gln	0.00531
225	225Lys	0.00181
226	226Leu	0.00576
227	227Asn	0.00636
228	0	0
229	229Leu	0.0104
230	0	0
231	231Glu	0.00907
232	232Gly	0.0042
233	233Arg	0.01298
234	234Thr	0.01017
235	235Lys	0.01052
236	0	0
237	237Met	0.00465
238	238Val	0.00457
239	0	0
240	240Ser	0.01903
241	241Leu	0.02177
242	242Leu	0.01178
243	243Leu	0.00437
244	244Asp	0.00218
245	245Thr	0.00324
246	0	0
247	247Gln	0.0043
248	248Ile	0.000473642
249	249Glu	0.01035
250	250Thr	0.00445
251	251Ser	0.02546
252	252Ser	0.02175
253	253Ile	0.00832
254	254Ile	0.02548
255	255Ala	0.01486
256	256Leu	0.01683
257	257Asn	0.00795
258	258His	0.03489
259	259Gly	0.01175
260	0	0
261	261Val	0.01986
262	262Asn	0.00659
263	263Asp	0.00518
264	264Ala	0.02392
265	265Glu	0.01728
266	0	0
267	267Ser	0.03049
268	268Phe	0.0601
269	269Leu	0.01881
270	270Thr	0.00457
271	271Thr	0.04315
272	272Ile	0.03458
273	0	0
274	274Leu	0.02778
275	275Lys	0.00179
276	276Asn	0.06075
277	277Val	0.0228
278	278Lys	0.04935
279	0	0
280	280His	0.0641
281	281Lys	0.0636

## Sheet: Supplementary Fig. 7b
T148N F-actin + WT TcART -NAD
F-actin free	Repeat 1	Repeat 2	Repeat 3	Average
0	0.0231896	0.0257264	0.0125748	0.0204969
2.46726	0.22074	0.166063	0.145934	0.177579
9.03961	0.322142	0.316767	0.321483	0.320131
18.6954	0.443538	0.469882	0.391222	0.434881
T148N F-actin + WT TcART +NAD
F-actin free	Repeat 1	Repeat 2	Repeat 3	Average
0	0.0231896	0.0257264	0.0125748	0.0204969
2.44803	0.195765	0.187957	0.168252	0.183991
9.01636	0.368314	0.297912	0.317415	0.32788
18.7755	0.397741	0.394014	0.432731	0.408162

## Sheet: Supplementary Fig. 8c
0.001001	1
0.00347222	1
0.00694444	1
0.0104167	1
0.0138889	1
0.0173611	1
0.0208333	1
0.0243072	1
0.0277778	1
0.03125	1
0.0347222	1
0.0381971	1
0.0416667	1
0.0451467	1
0.0486145	1
0.0520833	1
0.0555556	1
0.0590319	1
0.0625	1
0.0659631	1
0.0694444	1
0.0729395	1
0.0763942	0.999
0.0798722	0.999
0.0833333	0.999
0.0868056	0.999
0.0902527	0.999
0.0937207	0.999
0.0971817	0.998
0.100705	0.998
0.104167	0.998
0.107643	0.998
0.111111	0.996
0.114548	0.995
0.118064	0.994
0.121507	0.994
0.125	0.993
0.128535	0.99
0.131926	0.988
0.135501	0.985
0.138889	0.984
0.14245	0.983
0.145773	0.98
0.149254	0.976
0.152672	0.973
0.15625	0.969
0.159744	0.969
0.163132	0.966
0.166667	0.964
0.170068	0.959
0.173611	0.954
0.176991	0.954
0.180505	0.955
0.184162	0.954
0.187617	0.953
0.19084	0.952
0.194553	0.947
0.19802	0.941
0.201207	0.935
0.204918	0.929
0.208333	0.922
0.211864	0.913
0.215054	0.896
0.218818	0.873
0.222222	0.843
0.225734	0.813
0.229358	0.782
0.232558	0.724
0.235849	0.662
0.239808	0.59
0.243309	0.524
0.246305	0.466
0.25	0.411
0.253165	0.366
0.257069	0.312
0.260417	0.252
0.263852	0.211
0.26738	0.164
0.271003	0.117
0.273973	0.103
0.277778	0.087
0.280899	0.059
0.2849	0.032
0.288184	0.054
0.291545	0.051
0.294985	0.033
0.298507	0.023
0.302115	0.032
0.30581	0.028
0.308642	0.012
0.3125	0.001
0.316456	0
0.319489	-0.006
0.322581	-0.019
0.326797	-0.024
0.330033	-0.02
0.333333	0.006
0.3367	0.019
0.340136	0.015
0.343643	0.015
0.347222	0.007
0.350877	0.008
0.35461	0.012
0.357143	0.023
0.361011	0.036
0.364963	0.033
0.367647	0.011
0.371747	-0.013
0.374532	-0.012
0.378788	-0.006
0.381679	-0.011
0.3861	-0.02
0.389105	-0.027
0.392157	-0.028
0.395257	-0.027
0.4	-0.033
0.403226	-0.034
0.406504	-0.016
0.409836	-0.006
0.413223	-0.006
0.416667	-0.01
0.420168	-0.011
0.423729	-0.014
0.42735	-0.031
0.431034	-0.03
0.434783	-0.015
0.436681	0.002
0.440529	0.012
0.444444	0.01
0.44843	0.005
0.45045	-0.008
0.454545	-0.014
0.458716	-0.018
0.460829	-0.018
0.465116	-0.016
0.469484	-0.016
0.471698	-0.014
0.47619	-0.009
0.478469	0.006
0.483092	0.008
0.485437	0.012
0.490196	0.018
0.492611	0.012
0.497512	0.003
0.5	-0.017
0.502513	-0.028
0.507614	-0.033
0.510204	-0.027
0.512821	-0.015
0.518135	-0.014
0.520833	-0.016
0.52356	0.003
0.529101	0.012
0.531915	0.013
0.534759	-0.004
0.537634	-0.011
0.540541	-0.01
0.546448	-0.017
0.549451	-0.019
0.552486	-0.016
0.555556	-0.002

## Sheet: Supplementary Fig. 10c
0.001001	1
0.00347222	1
0.00694444	1
0.0104167	1
0.0138889	1
0.0173611	1
0.0208333	1
0.0243072	1
0.0277778	1
0.03125	1
0.0347222	1
0.0381971	1
0.0416667	1
0.0451467	1
0.0486145	1
0.0520833	1
0.0555556	1
0.0590319	1
0.0625	1
0.0659631	1
0.0694444	1
0.0729395	1
0.0763942	1
0.0798722	1
0.0833333	1
0.0868056	1
0.0902527	0.999
0.0937207	0.999
0.0971817	0.999
0.100705	0.999
0.104167	0.999
0.107643	0.999
0.111111	0.998
0.114548	0.998
0.118064	0.997
0.121507	0.997
0.125	0.997
0.128535	0.996
0.131926	0.994
0.135501	0.993
0.138889	0.993
0.14245	0.992
0.145773	0.99
0.149254	0.988
0.152672	0.987
0.15625	0.985
0.159744	0.985
0.163132	0.984
0.166667	0.984
0.170068	0.982
0.173611	0.981
0.176991	0.981
0.180505	0.981
0.184162	0.981
0.187617	0.981
0.19084	0.981
0.194553	0.979
0.19802	0.977
0.201207	0.975
0.204918	0.972
0.208333	0.969
0.211864	0.966
0.215054	0.961
0.218818	0.953
0.222222	0.94
0.225734	0.927
0.229358	0.912
0.232558	0.877
0.235849	0.846
0.239808	0.812
0.243309	0.768
0.246305	0.732
0.25	0.666
0.253165	0.599
0.257069	0.525
0.260417	0.459
0.263852	0.423
0.26738	0.385
0.271003	0.348
0.273973	0.307
0.277778	0.261
0.280899	0.214
0.2849	0.171
0.288184	0.145
0.291545	0.128
0.294985	0.106
0.298507	0.083
0.302115	0.055
0.30581	0.039
0.308642	0.04
0.3125	0.037
0.316456	0.034
0.319489	0.027
0.322581	0.018
0.326797	0.014
0.330033	0.014
0.333333	0.017
0.3367	0.02
0.340136	0.02
0.343643	0.016
0.347222	0.019
0.350877	0.017
0.35461	0.018
0.357143	0.015
0.361011	0.011
0.364963	0.015
0.367647	0.013
0.371747	0.013
0.374532	0.014
0.378788	0.016
0.381679	0.01
0.3861	0.006
0.389105	0.006
0.392157	0.004
0.395257	0.001
0.4	0.003
0.403226	0.008
0.406504	0.012
0.409836	0.011
0.413223	0.009
0.416667	0.006
0.420168	0.007
0.423729	0.008
0.42735	0.01
0.431034	0.007
0.434783	0.009
0.436681	0.009
0.440529	0.014
0.444444	0.013
0.44843	0.015
0.45045	0.021
0.454545	0.02
0.458716	0.017
0.460829	0.01
0.465116	0.008
0.469484	0.009
0.471698	0.007
0.47619	0.006
0.478469	0.006
0.483092	0.003
0.485437	0.001
0.490196	0.002
0.492611	0.003
0.497512	0.005
0.5	0.005
0.502513	0.005
0.507614	0.009
0.510204	0.01
0.512821	0.009
0.518135	0.004
0.520833	0.004
0.52356	0.01
0.529101	0.014
0.531915	0.013
0.534759	0.01
0.537634	0.01
0.540541	0.006
0.546448	0.002
0.549451	0.006
0.552486	0.008
0.555556	0.01
